# Supplementary material for: Gold-Nanoparticle-Coated Magnetic Beads for ALP-Enzyme-Based Electrochemical Immunosensing in Human Plasma
Source: Materials (Basel). 2022 Oct 3;15(19):6875. doi: 10.3390/ma15196875 (PMC9573121; doi:10.3390/ma15196875)
Supplement: Supplementary file 1 [file materials-15-06875-s001.zip]

Archive with 1 entries (1 files):
- materials-1900011-supplementary.pdf
